# Supplementary material for: Factors predicting parametrial invasion in patients with early-stage cervical carcinomas
Source: PLoS One. 2018 Oct 18;13(10):e0204950. doi: 10.1371/journal.pone.0204950 (PMC6193633; doi:10.1371/journal.pone.0204950)
Supplement: S1 Table — (XLS) [file pone.0204950.s001.xls]

## Sheet: cervical cancer parametrial inv
Stage	Celltype	Parametrialinvasion	totalLN	LNmetsno.howmany	LNmetastasistotalLNyesno	size	DOI	LVSI	ageofsurgery	G	P	menopause
2	1	1	22	0	1	0.3	3	2	75	9	6	1
2	1	1	19	0	1	0.4	4	2	54	4	4	1
2	2	1	34	0	1	0.15	1.5	2	54	5	4	0
2	1	1	29	0	1	0.5	5	2	70	6	6	1
2	1	1	26	0	1	0.4	4	2	49	3	2	0
2	2	1	20	0	1	0.4	4	2	51	4	3	0
2	1	1	19	0	1	0.3	3	2	48	6	2	0
2	1	1	21	0	1	0.2	2	1	51	3	3	0
2	1	1	30	0	1	0.4	4	2	43	3	3	0
2	1	1	20	0	1	2.1	4	2	32	0	0	0
31	2	1	22	0	1	1.2	8	2	56	5	3	1
31	1	1	54	0	1	1.8	8	2	59	4	4	1
31	2	1	13	2	2	1	4	1	39	2	2	0
31	1	1	24	0	1	1.5	8	2	61	8	4	1
31	2	1	33	0	1	2	8	2	42	4	2	0
31	2	1	32	0	1	1.5	6	2	62	5	3	1
31	1	1	23	0	1	1.8	15	2	64	4	2	1
31	2	1	10	1	2	2	20	1	60	7	2	1
31	1	2	33	0	1	2	12	1	63	5	4	1
31	1	1	11	1	2	2	12	1	53	4	2	1
31	1	1	21	0	1	2	0.4	2	47	#NULL!	#NULL!	0
31	1	1	25	0	1	2	20	2	64	7	7	1
31	2	1	29	0	1	2	5	2	50	4	2	1
31	2	1	25	0	1	2	8	1	37	5	4	0
31	3	1	28	1	2	2	13	1	71	6	6	1
31	1	1	25	0	1	2	8	1	39	#NULL!	2	0
31	1	1	38	0	1	2	12	2	44	0	0	0
31	2	1	21	0	1	2	1.5	2	31	4	1	0
31	1	1	19	0	1	1.8	12	1	39	7	4	0
31	1	1	16	0	1	2	10	1	43	6	3	0
31	1	1	19	0	1	1.8	11	1	40	1	1	0
31	1	1	31	0	1	2	6	2	60	4	4	1
31	1	1	17	0	1	1	3	2	46	1	1	0
31	1	1	17	0	1	2	10	1	66	4	3	1
31	1	1	5	0	1	1.5	2	2	68	2	2	1
31	2	1	33	0	1	1.5	4	2	49	6	5	0
31	1	2	20	1	2	1.5	5	2	51	5	4	0
31	1	2	19	6	2	1.3	9	1	54	3	3	0
31	2	2	17	6	2	2	12	1	50	2	2	0
31	1	1	29	0	1	1.2	4	2	68	4	2	1
31	3	1	4	0	1	2	10	2	47	3	1	0
31	1	1	23	0	1	1	8	2	61	6	5	1
31	1	1	20	0	1	2	4	1	66	6	5	1
31	1	1	21	0	1	1	3	1	50	5	3	1
31	2	1	12	1	2	1.7	20	2	44	3	1	0
31	1	1	25	1	2	1.5	10	1	37	3	1	0
31	1	1	17	0	1	1.5	10	1	58	4	4	1
31	1	1	17	0	1	1.5	6	2	54	4	2	1
31	1	1	9	0	1	1.5	6	1	54	#NULL!	#NULL!	1
31	2	1	27	0	1	1.5	7	2	56	5	3	1
31	1	1	35	0	1	1.5	7	2	30	4	3	0
31	1	1	23	0	1	1.5	18	2	54	#NULL!	#NULL!	1
31	1	1	13	0	1	2	5	1	54	3	3	1
31	2	1	19	0	1	2	13	2	59	1	1	1
31	2	1	21	0	1	1.1	5	2	47	6	3	0
31	1	1	21	0	1	2	10	2	54	5	4	1
31	1	1	15	0	1	2	4	2	48	5	5	0
31	1	1	19	0	1	2	0.8	2	63	#NULL!	#NULL!	1
31	2	1	35	0	1	0.6	1	2	35	3	2	0
31	1	1	16	0	1	1.8	12	2	47	5	5	0
31	1	1	13	0	1	1.8	6	2	55	5	3	1
31	1	1	22	0	1	1	4	2	47	#NULL!	#NULL!	0
31	1	1	21	0	1	1	6.3	2	56	4	4	1
31	1	1	20	0	1	2	3.5	2	33	1	1	0
31	1	1	18	0	1	1	2	2	65	6	6	1
31	1	1	39	0	1	0.4	1	2	51	3	3	0
31	1	1	24	0	1	2	3	2	51	#NULL!	#NULL!	1
31	1	1	15	0	1	2	7	2	71	6	5	1
31	1	1	19	0	1	1.5	6	2	47	1	1	0
31	4	1	42	1	2	1	10	2	38	6	3	0
31	1	1	24	1	2	1	10	1	32	5	3	0
31	1	1	40	3	2	1.4	6	1	49	4	3	1
31	1	1	22	0	1	1.9	19	2	49	4	4	0
31	5	1	22	0	1	0.6	2	2	21	0	0	0
31	1	1	10	0	1	1.5	8	2	53	3	3	1
31	1	1	32	0	1	2	6	2	38	4	1	0
31	2	1	14	0	1	2	3	2	44	5	3	0
31	1	1	15	0	1	2	10	2	43	2	2	0
31	1	1	51	0	1	2	7	1	42	3	0	0
31	2	1	30	0	1	1.5	7	2	47	2	2	0
31	2	1	34	0	1	1.5	4	2	52	#NULL!	#NULL!	1
31	2	1	14	0	1	2	4	2	55	3	3	1
31	4	1	16	0	1	2	6	1	46	3	2	1
31	2	1	33	0	1	1.2	7	2	33	1	1	0
31	2	1	14	0	1	1.5	17	2	36	2	0	0
31	1	1	25	0	1	1.5	2	2	47	2	2	1
31	1	1	18	0	1	1.5	6	2	44	5	3	0
31	1	1	31	0	1	1.8	9	1	47	3	2	0
31	2	1	16	0	1	1	1.5	2	54	1	1	1
31	1	1	21	0	1	2	20	2	59	3	3	1
31	2	1	15	0	1	0.7	6	2	47	5	3	0
31	2	1	13	0	1	1.5	18	2	70	1	1	1
31	1	1	29	0	1	0.6	6	2	62	1	1	1
31	2	1	16	0	1	0.15	1.5	2	45	0	0	0
31	3	1	33	0	1	1.5	15	1	48	0	0	0
31	1	1	32	0	1	0.3	3	2	45	4	2	0
31	2	1	18	0	1	0.5	5	1	35	7	3	0
31	1	1	18	0	1	0.15	1.5	2	39	4	2	1
31	1	1	18	0	1	#NULL!	6	2	43	2	2	0
31	1	1	49	0	1	0.15	1.5	2	46	8	8	0
31	1	1	26	0	1	0.2	2	2	42	4	2	0
31	1	1	18	0	1	0.1	1	2	46	#NULL!	#NULL!	0
31	1	1	17	0	1	0.3	3	2	52	3	2	1
31	1	1	48	0	1	#NULL!	6	2	47	2	0	0
31	1	1	25	0	1	0.15	1.5	2	44	4	3	0
31	2	1	18	0	1	4	40	2	69	5	4	1
31	1	1	19	0	1	0.5	4	1	36	5	4	0
31	5	1	19	0	1	#NULL!	6	1	46	3	3	0
31	1	1	12	0	1	0.15	1.5	2	69	5	5	1
31	1	1	32	0	1	0.8	8	1	43	4	4	0
31	1	1	24	0	1	0.1	1	2	43	2	2	0
31	2	1	18	0	1	0.35	3.5	2	44	5	3	0
31	1	2	31	1	2	0.6	6	1	58	6	4	1
31	3	1	19	0	1	#NULL!	6	2	53	5	3	1
31	1	1	37	0	1	0.4	4	1	37	3	2	0
31	1	1	10	0	1	0.15	1.5	2	48	3	2	0
31	1	1	21	0	1	#NULL!	6	2	47	#NULL!	#NULL!	0
31	1	1	13	0	1	0.2	2	2	52	3	1	1
31	2	1	12	0	1	0.5	5	2	39	4	2	0
31	1	1	24	0	1	0.6	6	2	49	5	5	0
31	1	1	22	0	1	0.4	4	1	47	4	4	0
31	1	1	20	0	1	#NULL!	#NULL!	2	35	1	1	0
31	1	1	23	0	1	0.5	5	2	48	5	4	1
31	3	1	58	0	1	0.15	1.5	2	45	4	3	0
31	3	1	18	0	1	0.15	1.5	2	41	3	1	0
31	1	1	21	0	1	0.9	9	1	60	3	3	1
31	1	1	25	0	1	0.55	5.5	1	49	4	2	1
31	1	1	33	0	1	0.5	5	1	70	5	4	1
31	1	1	34	0	1	0.15	1.5	2	60	#NULL!	3	1
31	1	1	24	0	1	0.09	0.9	2	47	4	2	0
31	1	1	12	0	1	0.7	7	2	71	6	6	1
31	4	1	27	0	1	0.15	1.5	2	41	0	0	0
31	1	1	28	0	1	#NULL!	#NULL!	2	39	5	3	0
31	2	1	26	0	1	0.6	6	1	42	3	2	0
31	1	1	24	0	1	0.15	1.5	2	46	5	3	0
31	1	1	21	0	1	#NULL!	#NULL!	2	49	3	2	0
31	1	1	29	0	1	#NULL!	#NULL!	2	44	2	2	0
31	2	1	23	0	1	0.3	3	1	43	7	4	0
31	1	1	19	0	1	#NULL!	#NULL!	2	68	4	4	1
31	1	1	33	0	1	0.2	2	2	40	5	3	0
31	1	1	11	0	1	0.15	1.5	2	44	4	3	0
31	2	1	13	0	1	0.8	8	2	38	#NULL!	#NULL!	0
31	1	1	29	0	1	#NULL!	#NULL!	2	40	3	1	1
31	1	1	13	0	1	#NULL!	#NULL!	2	37	3	2	1
31	2	1	30	0	1	#NULL!	#NULL!	2	48	2	2	1
31	1	1	26	0	1	#NULL!	6	2	65	6	4	1
31	2	1	13	0	1	0.5	5	2	46	1	1	0
31	2	1	38	0	1	0.15	1.5	2	48	4	2	0
31	1	1	27	0	1	0.15	1.5	2	32	3	2	0
31	1	1	22	0	1	0.15	1.5	2	38	4	1	0
31	1	1	12	0	1	0.8	8	2	45	3	3	0
31	1	1	20	0	1	0.6	6	2	46	4	2	0
31	1	1	28	0	1	0.2	2	2	48	4	2	0
31	1	1	22	0	1	0.3	3	2	62	3	3	1
31	1	1	27	2	2	0.4	4	1	50	2	2	0
31	5	1	31	0	1	#NULL!	6	2	66	6	3	1
31	1	1	30	0	1	0.15	1.5	2	50	4	4	0
31	2	1	25	0	1	2.5	25	1	46	2	2	0
31	2	1	14	0	1	0.3	3	2	52	3	2	0
31	1	1	30	0	1	1	10	1	58	7	4	1
31	1	1	11	0	1	0.55	5.5	2	65	2	2	1
31	2	1	20	0	1	0.15	1.5	2	45	3	3	0
31	1	2	16	0	1	0.5	10	1	60	#NULL!	2	1
31	3	1	28	0	1	0.5	5	2	41	0	0	0
31	1	1	25	0	1	0.15	1.5	2	48	2	2	0
31	1	1	29	11	2	0.7	7	1	40	1	1	0
31	1	1	24	0	1	0.8	8	1	54	3	2	1
31	2	1	17	0	1	0.4	4	2	37	4	2	0
31	2	1	31	0	1	#NULL!	#NULL!	2	46	6	4	0
31	1	1	14	0	1	0.5	5	1	38	3	2	0
31	1	1	13	0	1	0.9	9	1	46	#NULL!	2	0
31	2	1	22	0	1	0.8	8	2	53	2	2	0
31	1	2	21	0	1	0.6	6	2	73	5	5	1
31	2	1	14	0	1	#NULL!	#NULL!	2	55	2	2	1
31	1	1	14	0	1	#NULL!	#NULL!	2	42	2	2	0
31	1	1	14	0	1	0.09	0.9	2	42	0	0	0
31	1	1	14	5	2	0.15	1.5	2	45	2	2	0
31	2	1	16	0	1	0.6	6	2	49	#NULL!	2	0
31	2	1	22	0	1	0.8	8	2	41	3	3	0
31	1	1	17	0	1	0.3	3	2	38	3	2	0
31	2	1	27	0	1	#NULL!	#NULL!	2	43	4	2	0
32	1	1	16	0	1	3	#NULL!	2	58	5	4	1
32	1	1	54	0	1	2.5	0.7	1	48	4	3	0
32	1	1	31	4	2	3	15	1	64	6	6	1
32	1	1	30	0	1	3.5	10	1	68	5	5	1
32	2	1	26	0	1	3.3	10	2	44	#NULL!	3	0
32	1	1	31	0	1	2.5	7	2	50	6	4	0
32	1	1	12	0	1	2.5	10	2	53	1	0	0
32	1	1	61	0	1	3.5	18	2	46	8	4	0
32	1	1	29	0	1	4	5	2	58	3	3	1
32	1	1	36	0	1	2.5	10	1	36	5	2	0
32	1	1	21	0	1	3	18	1	44	7	4	0
32	1	2	23	1	2	3.5	13	1	52	4	2	1
32	1	1	22	0	1	2.6	8	2	43	3	3	0
32	1	1	21	1	2	3.7	10	1	48	3	3	1
32	2	1	27	0	1	3.6	16	2	39	4	2	0
32	1	1	28	0	1	3.5	8	2	29	#NULL!	2	0
32	1	1	26	0	1	3	13	2	52	#NULL!	#NULL!	1
32	1	1	27	1	2	3	10	1	56	2	0	1
32	1	1	18	0	1	3	12	2	43	4	2	0
32	1	1	28	0	1	2.29	1	2	39	2	2	0
32	1	1	32	0	1	2.5	8	2	54	5	2	1
32	1	1	28	3	2	3	15	2	49	9	3	0
32	1	1	31	9	2	2.5	15	1	52	2	2	0
32	3	1	14	0	1	3	7	2	38	#NULL!	2	0
32	1	1	31	0	1	2.5	5.2	2	69	#NULL!	#NULL!	1
32	1	2	48	1	2	3.2	15	1	35	5	5	0
32	2	1	12	0	1	3	15	2	49	#NULL!	3	0
32	2	1	13	0	1	2.5	9	2	62	5	5	1
32	1	1	47	1	2	3	7	1	46	3	3	0
32	2	1	18	0	1	2.5	10	2	47	#NULL!	#NULL!	0
32	1	1	14	0	1	3.5	13	2	65	5	4	1
32	1	1	15	0	1	4	0.6	2	30	1	0	0
32	1	1	38	0	1	3	7	1	52	2	2	1
32	1	1	17	0	1	3	10	2	42	6	3	0
32	1	1	23	14	2	2.8	7	2	50	3	3	0
32	1	1	13	0	1	2.2	16	2	55	1	1	1
32	1	1	18	0	1	3.5	12	2	63	#NULL!	#NULL!	1
32	1	1	43	4	2	3.5	22	1	53	#NULL!	#NULL!	0
32	1	2	45	0	1	2.4	12	1	58	6	6	1
32	1	1	27	0	1	2.6	4	1	48	5	3	0
32	1	1	13	0	1	3.4	21	2	46	3	3	0
32	1	1	28	2	2	4	18	1	51	7	4	1
32	1	1	18	0	1	4	5	2	45	1	0	0
32	1	2	21	3	2	4	1.2	1	50	3	3	0
32	1	1	45	0	1	2.5	10	2	57	#NULL!	#NULL!	1
32	4	1	31	0	1	3.6	3	2	30	4	1	0
32	2	1	18	0	1	3.8	7	2	47	#NULL!	#NULL!	0
32	1	1	18	0	1	3.9	22	2	50	2	2	1
32	1	1	18	0	1	2.2	12	2	56	4	2	1
32	1	2	23	0	1	2.7	11	1	63	2	2	1
32	1	1	32	0	1	3	12	2	56	3	3	1
32	2	1	27	0	1	2.29	3	2	55	4	4	1
32	2	1	24	0	1	2.5	9	2	33	3	0	0
32	1	1	32	0	1	3	10	1	44	5	1	0
32	1	1	35	5	2	3.5	6	1	41	0	0	0
32	1	1	28	1	2	3	14	2	66	10	7	1
32	3	1	46	42	2	3	10	1	48	6	4	0
32	1	1	29	0	1	2.2	9	1	41	3	2	0
32	1	1	26	0	1	2.5	2	2	35	2	1	0
32	5	1	16	0	1	2.29	#NULL!	1	62	2	2	1
32	2	1	17	0	1	3.2	12	1	57	2	2	1
32	1	1	15	0	1	2.6	11	2	68	4	4	1
32	1	1	16	1	2	3	7	2	63	3	1	1
32	1	1	52	0	1	3.5	#NULL!	1	37	9	3	0
32	5	1	26	0	1	2.8	15	1	64	4	2	1
32	1	1	22	0	1	3	11	1	45	4	4	0
32	2	1	16	0	1	3.5	9	2	39	#NULL!	#NULL!	0
32	1	1	8	0	1	2.5	5	2	46	#NULL!	#NULL!	0
32	1	1	30	0	1	3	9	2	65	6	4	1
32	1	1	8	0	1	2.5	12	2	48	6	4	1
32	1	1	19	0	1	3	2	2	40	3	3	0
32	1	2	25	1	2	3.2	10	1	69	3	3	1
32	1	1	14	0	1	2.8	#NULL!	2	35	2	0	0
32	2	1	33	0	1	2.6	17	1	57	3	3	1
32	1	1	37	0	1	3	9	2	50	2	2	0
32	1	1	20	0	1	2.4	10	2	51	3	3	1
32	1	1	21	0	1	3	5	1	44	4	2	0
32	1	1	12	0	1	2.5	15	1	56	3	3	0
32	3	1	14	0	1	3	8	1	35	#NULL!	#NULL!	0
32	1	1	24	1	2	3.7	6	1	59	4	4	1
32	1	1	19	0	1	2.5	20	1	54	0	0	0
32	3	1	14	0	1	3	6	2	46	3	3	0
32	2	1	30	1	2	2.8	10	1	34	2	2	0
32	2	1	32	0	1	2.4	3	2	46	2	2	0
32	2	1	22	0	1	4	3	2	47	2	2	0
32	2	1	7	0	1	3.4	#NULL!	1	47	5	2	0
32	1	1	27	0	1	2.5	15	1	38	3	3	0
32	1	1	14	0	1	3.3	9	1	58	3	2	1
32	3	1	19	0	1	2.5	13	1	63	3	3	1
32	1	1	12	0	1	2.2	5	2	38	6	3	0
32	2	2	17	2	2	3.7	20	1	64	#NULL!	5	1
32	1	1	19	0	1	4	10	2	48	2	2	0
32	1	1	25	8	2	2.7	11	1	39	4	1	0
32	1	2	28	4	2	3.2	10	1	49	3	3	1
32	1	2	12	2	2	2.7	1.3	1	46	3	2	0
